# Supplementary material for: Enhancing Acetate Utilization in Phaeodactylum tricornutum through the Introduction of Acetate Transport Protein
Source: Biomolecules. 2024 Jul 9;14(7):822. doi: 10.3390/biom14070822 (PMC11274376; doi:10.3390/biom14070822)
Supplement: Supplementary file 1 [file biomolecules-14-00822-s001.zip]

Archive with 2 entries (2 files):
- Enhancing Acetate Utilization in Phaeodactylum tricornutum-Supplementary Materials.pdf
- instruction.pdf
